# Supplementary material for: 2,5-Dibromo­terephthalic acid dihydrate
Source: Acta Crystallogr Sect E Struct Rep Online. 2008 Aug 30;64(Pt 9):o1860. doi: 10.1107/S1600536808027268 (PMC2960662; doi:10.1107/S1600536808027268)
Supplement: Supplementary file 2 [file e-64-o1860-Isup2.hkl]

# 
# h,k,l, Fc-squared, Fo-squared, sigma(Fo-squared) and status flag 
# 
data_I
_shelx_title ' S in P2(1)/c' 
_shelx_refln_list_code          4 
_shelx_F_calc_maximum      170.23 
_exptl_crystal_F_000       348.00 
_reflns_d_resolution_high  0.8344 
 
loop_ 
 _symmetry_equiv_pos_as_xyz 
 'x, y, z' 
 '-x, y+1/2, -z+1/2' 
 '-x, -y, -z' 
 'x, -y-1/2, z-1/2' 
 
_cell_length_a    10.6700 
_cell_length_b     7.4130 
_cell_length_c     7.0740 
_cell_angle_alpha  90.000 
_cell_angle_beta   92.740 
_cell_angle_gamma  90.000 
 
_shelx_F_squared_multiplier     1.000 
 
loop_ 
 _refln_index_h 
 _refln_index_k 
 _refln_index_l 
 _refln_F_squared_calc 
 _refln_F_squared_meas 
 _refln_F_squared_sigma 
 _refln_observed_status 
   1   0   0     2759.28     2909.23     26.53 o 
   2   0   0     5926.03     5892.25    105.57 o 
   3   0   0     8509.72     8799.01    265.65 o 
   4   0   0       81.52       28.49      6.43 o 
   5   0   0      513.59      463.59     28.66 o 
   6   0   0     3312.97     3779.64    239.63 o 
   7   0   0      461.83      601.17     41.34 o 
   8   0   0      846.67      799.59    130.04 o 
   9   0   0     1116.09     1152.77    206.18 o 
  10   0   0       73.71      144.75     18.61 o 
  11   0   0      552.19      592.56     53.48 o 
  12   0   0       94.71      100.21     57.79 o 
   1   1   0     3562.24     4225.79    319.64 o 
   2   1   0     5664.56     5231.29    643.31 o 
   3   1   0       36.29       27.49      4.64 o 
   4   1   0     9130.85     9261.16    113.80 o 
   5   1   0     2287.50     2407.37     18.87 o 
   6   1   0     1095.86      765.82     67.96 o 
   7   1   0     2323.80     2536.18    208.34 o 
   8   1   0      107.59      126.56     16.01 o 
   9   1   0      838.24      923.92     32.90 o 
  10   1   0      456.78      517.17     65.79 o 
  11   1   0        1.25       17.69     14.38 o 
  12   1   0       61.79       67.45     14.82 o 
   0   2   0     2370.36     2751.93     20.90 o 
   1   2   0       22.86       32.29      3.88 o 
   2   2   0       32.73       42.17      5.20 o 
   3   2   0     1528.09     1624.37    222.04 o 
   4   2   0     1900.67     1872.13    221.06 o 
   5   2   0       36.57       37.50      9.06 o 
   6   2   0       86.44       63.68     10.13 o 
   7   2   0       26.51       20.04     10.61 o 
   8   2   0      247.91      254.05     55.13 o 
   9   2   0      429.57      476.46     51.21 o 
  10   2   0      177.85      191.23     31.93 o 
  11   2   0       18.78       73.92     27.06 o 
  12   2   0        2.13        8.12     12.37 o 
   1   3   0     2056.21     2087.52     77.07 o 
   2   3   0      278.98      296.36    173.65 o 
   3   3   0       66.04       64.21     49.79 o 
   4   3   0      176.29      198.75     29.66 o 
   5   3   0      259.69      267.09     13.88 o 
   6   3   0      196.92      214.85     18.80 o 
   7   3   0      495.57      406.86     33.43 o 
   8   3   0       35.88       38.38     14.51 o 
   9   3   0      179.81      131.91     15.65 o 
  10   3   0      139.14      129.51     16.10 o 
  11   3   0        4.41        8.17     24.51 o 
  12   3   0       36.59       52.59     13.46 o 
   0   4   0     2985.60     3212.83     33.47 o 
   1   4   0     3045.71     3176.51     88.81 o 
   2   4   0     1236.70     1171.76     56.95 o 
   3   4   0     5347.83     5045.71    397.60 o 
   4   4   0       48.39       40.02     10.51 o 
   5   4   0     3146.31     3415.02    481.97 o 
   6   4   0      826.65     1006.13    186.19 o 
   7   4   0       58.94      104.20     42.19 o 
   8   4   0     1768.54     1691.97    170.23 o 
   9   4   0      373.03      347.50     19.80 o 
  10   4   0      107.34       89.21     35.92 o 
  11   4   0      324.12      295.10     73.42 o 
   1   5   0     8338.69     8667.35    172.28 o 
   2   5   0     5438.71     5394.27    229.11 o 
   3   5   0      788.22      836.31     54.91 o 
   4   5   0     4413.92     4100.95    384.92 o 
   5   5   0      572.37      621.46     80.99 o 
   6   5   0      271.27      360.31     47.80 o 
   7   5   0      951.66     1067.42    152.48 o 
   8   5   0      109.27      153.38     19.66 o 
   9   5   0      698.13      644.63     96.31 o 
  10   5   0      683.22      514.23     52.76 o 
   0   6   0     4697.01     4860.10     63.75 o 
   1   6   0     1102.89     1175.68     27.00 o 
   2   6   0      569.68      458.13     20.70 o 
   3   6   0     1790.37     1750.37     88.43 o 
   4   6   0      290.55      272.57     46.49 o 
   5   6   0     1481.79     1405.97    158.61 o 
   6   6   0     1176.36     1286.41    217.87 o 
   7   6   0      277.75      276.37     51.64 o 
   8   6   0      939.46      954.87    102.40 o 
   9   6   0       56.47       47.73     21.22 o 
   1   7   0      261.59      219.90     28.84 o 
   2   7   0       31.03       12.01     25.03 o 
   3   7   0      214.24      231.96     27.13 o 
   4   7   0      129.96      128.03     26.43 o 
   5   7   0       29.61       22.72     41.61 o 
   6   7   0       77.79       20.27     50.06 o 
   7   7   0       32.12       59.93     22.53 o 
   0   8   0      749.99      647.66     59.42 o 
   1   8   0       71.81       21.27     69.37 o 
   2   8   0      304.47      296.69     39.57 o 
   3   8   0      582.39      558.71     43.89 o 
   4   8   0      175.47      219.83     37.75 o 
   5   8   0      147.23      170.03     45.02 o 
 -12   1   1        4.46       39.72     19.69 o 
 -11   1   1      106.01      116.06     27.85 o 
 -10   1   1      260.18      270.44     32.04 o 
  -9   1   1      119.77      131.26     25.32 o 
  -8   1   1     1066.94      815.66     32.63 o 
  -7   1   1       71.06       56.34     14.22 o 
  -6   1   1      708.27      528.27     21.11 o 
  -5   1   1     3713.87     3861.44     34.88 o 
  -4   1   1      513.64      525.65     15.37 o 
  -3   1   1     6466.22     5832.32     37.30 o 
  -2   1   1     1530.44     1528.12     17.06 o 
  -1   1   1      346.94      383.91      8.52 o 
   0   1   1      130.26      158.30      6.06 o 
   1   1   1       86.02       77.66      5.57 o 
   2   1   1      459.49      541.19     12.23 o 
   3   1   1     6229.53     6011.22     40.84 o 
   4   1   1        8.46        3.14      9.63 o 
   5   1   1     1915.01     1422.22     28.14 o 
   6   1   1     1761.55     1819.46     28.23 o 
   7   1   1       43.64       28.43     14.27 o 
   8   1   1     1002.72     1053.06     28.24 o 
   9   1   1      499.65      460.39     28.29 o 
  10   1   1      180.66      173.83     23.70 o 
  11   1   1      112.74      206.92     23.11 o 
  12   1   1       11.65       34.63     18.35 o 
 -12   2   1      226.73      249.42     25.93 o 
 -11   2   1       69.09      127.07     23.02 o 
 -10   2   1      452.91      657.22     33.48 o 
  -9   2   1      418.92      500.32     29.89 o 
  -8   2   1      212.09      196.34     22.77 o 
  -7   2   1     3080.88     2795.18     50.40 o 
  -6   2   1     1010.93     1041.17     28.45 o 
  -5   2   1      217.63      269.35     15.85 o 
  -4   2   1     6988.01     6777.37     49.18 o 
  -3   2   1     2160.51     2229.08     25.01 o 
  -2   2   1     2323.84     2639.55     25.41 o 
  -1   2   1    15543.36    15477.27    224.56 o 
   0   2   1      555.55      650.40     12.39 o 
   1   2   1     8169.47     8211.48    161.34 o 
   2   2   1    10979.33    11041.93    199.03 o 
   3   2   1     1406.89     1580.35     23.25 o 
   4   2   1     6743.85     7382.58     53.04 o 
   5   2   1     1462.41     1526.60     29.54 o 
   6   2   1      854.23      837.76     26.80 o 
   7   2   1     2000.81     1591.34     37.86 o 
   8   2   1      814.74      566.50     27.29 o 
   9   2   1      137.00       89.07     20.37 o 
  10   2   1      399.30      292.28     25.66 o 
  11   2   1        3.83        4.60     18.27 o 
  12   2   1      226.50      244.82     21.65 o 
 -12   3   1        5.24        8.35     17.52 o 
 -11   3   1      349.67      451.05     29.98 o 
 -10   3   1      105.57      128.08     24.69 o 
  -9   3   1       43.34       43.94     23.17 o 
  -8   3   1      712.96      889.70     36.22 o 
  -7   3   1      251.45      291.71     25.60 o 
  -6   3   1     2763.33     3266.25     48.90 o 
  -5   3   1     4292.85     4661.70     50.19 o 
  -4   3   1       77.24      100.08     12.17 o 
  -3   3   1     6745.28     8060.26     54.22 o 
  -2   3   1     8003.36     8274.13     46.67 o 
  -1   3   1       12.83        8.35      8.35 o 
   0   3   1    10589.24    10575.40    213.92 o 
   1   3   1      445.80      388.64     13.05 o 
   2   3   1     3683.75     4006.18     33.52 o 
   3   3   1     6737.85     7112.19     47.85 o 
   4   3   1     1626.05     1935.88     30.79 o 
   5   3   1     1708.08     1879.48     34.73 o 
   6   3   1     4702.50     5042.22     58.76 o 
   7   3   1       10.77        4.62     19.46 o 
   8   3   1      709.41      707.20     30.72 o 
   9   3   1      245.50      135.71     22.70 o 
  10   3   1       66.36       24.58     18.71 o 
  11   3   1      272.36      216.45     21.94 o 
 -11   4   1       49.91       64.47     19.53 o 
 -10   4   1       76.20       72.94     25.80 o 
  -9   4   1      204.96      290.98     29.69 o 
  -8   4   1       13.27       26.30     26.30 o 
  -7   4   1     1568.95     1724.12     45.77 o 
  -6   4   1      892.62      992.67     34.34 o 
  -5   4   1       87.70      101.66     19.71 o 
  -4   4   1     1233.93     1386.94     32.08 o 
  -3   4   1       77.83       25.59     14.35 o 
  -2   4   1       51.30        2.43     11.59 o 
  -1   4   1     2464.25     2252.90     29.81 o 
   0   4   1       68.61       51.52     12.17 o 
   1   4   1     1255.08     1104.62     22.94 o 
   2   4   1     1189.25     1173.85     24.18 o 
   3   4   1      241.84      243.24     16.26 o 
   4   4   1      967.96     1005.23     26.06 o 
   5   4   1      576.88      668.82     25.83 o 
   6   4   1      762.01      839.81     31.81 o 
   7   4   1     1132.12     1209.66     38.75 o 
   8   4   1      125.12       91.28     25.23 o 
   9   4   1      125.34      123.75     22.64 o 
  10   4   1       92.77       46.04     21.89 o 
  11   4   1        0.27        2.04     17.73 o 
 -10   5   1        9.74       42.58     25.31 o 
  -9   5   1        5.39       23.49     30.27 o 
  -8   5   1       20.51       82.45     27.32 o 
  -7   5   1        0.85       36.66     25.02 o 
  -6   5   1      248.18      281.92     28.03 o 
  -5   5   1        0.69       44.95     22.49 o 
  -4   5   1      240.33      229.80     27.03 o 
  -3   5   1       47.74       45.00     19.96 o 
  -2   5   1       10.18       21.03     16.81 o 
  -1   5   1        1.98       14.66     16.32 o 
   0   5   1      523.17      424.89     21.53 o 
   1   5   1      175.54      161.10     18.52 o 
   2   5   1       19.50        8.20     17.53 o 
   3   5   1        4.50       28.30     18.25 o 
   4   5   1      111.77       97.83     20.75 o 
   5   5   1        9.00        4.83     20.73 o 
   6   5   1       74.59      105.63     25.00 o 
   7   5   1       14.30       41.59     24.55 o 
   8   5   1        0.16        7.47     25.55 o 
   9   5   1        0.71       15.14     25.69 o 
  10   5   1       47.33       17.71     23.38 o 
  -9   6   1      171.61      234.94     34.69 o 
  -8   6   1        1.80        1.10     31.01 o 
  -7   6   1      729.65      809.36     39.78 o 
  -6   6   1      986.20      929.42     42.32 o 
  -5   6   1      464.07      524.46     35.94 o 
  -4   6   1     2095.60     2521.62     56.81 o 
  -3   6   1      604.99      483.27     29.25 o 
  -2   6   1      644.07      713.76     24.76 o 
  -1   6   1     1504.71     1370.40     40.99 o 
   0   6   1        8.58        6.73     24.23 o 
   1   6   1     1396.09     1284.33     38.82 o 
   2   6   1      401.23      422.83     29.22 o 
   3   6   1        7.94       15.67     25.95 o 
   4   6   1     1555.25     1660.33     46.52 o 
   5   6   1     1282.36     1253.01     42.29 o 
   6   6   1      164.66      178.07     30.11 o 
   7   6   1     1420.26     1501.68     48.02 o 
   8   6   1       78.43       75.45     31.67 o 
   9   6   1      116.58       68.76     31.88 o 
  -7   7   1        5.60       14.97     28.96 o 
  -6   7   1     1018.22      889.67     42.60 o 
  -5   7   1     1871.24     1735.34     58.17 o 
  -4   7   1       98.24       83.55     40.19 o 
  -3   7   1     2429.60     2622.41     72.13 o 
  -2   7   1     3083.73     3451.33     77.95 o 
  -1   7   1       35.44       96.23     37.13 o 
   0   7   1     3457.32     3682.78     74.35 o 
   1   7   1     1463.44     1416.96     52.89 o 
   2   7   1     1973.56     2210.03     59.59 o 
   3   7   1     4430.91     4398.46     80.53 o 
   4   7   1       15.79       36.02     36.02 o 
   5   7   1     1762.71     1823.93     59.88 o 
   6   7   1     1090.84     1025.02     50.99 o 
   7   7   1       47.20       56.25     36.04 o 
  -5   8   1      137.90       91.05     48.94 o 
  -4   8   1     2752.67     3079.03     92.94 o 
  -3   8   1      516.62      492.49     60.81 o 
  -2   8   1     2124.69     1996.52     62.93 o 
  -1   8   1     2302.53     2605.51     87.52 o 
   0   8   1       34.83       39.24     56.04 o 
   1   8   1     1433.95     1418.69     72.40 o 
   2   8   1     2176.49     2238.88     79.33 o 
   3   8   1        1.50       18.44     52.77 o 
   4   8   1     2076.07     1938.39     77.18 o 
   5   8   1      722.77      958.55     59.94 o 
 -12   0   2       23.76        6.32     18.46 o 
 -11   0   2      558.54      595.57     35.91 o 
 -10   0   2      118.06      129.69     27.45 o 
  -9   0   2       55.89       17.42     28.09 o 
  -8   0   2     2760.60     2785.08     25.65 o 
  -7   0   2      392.30      365.57     16.83 o 
  -6   0   2     1075.69      825.72     19.60 o 
  -5   0   2     3620.10     2788.06     37.51 o 
  -4   0   2     1298.03     1136.42     21.81 o 
  -3   0   2      663.66      732.91     15.38 o 
  -2   0   2    10035.61     9402.57     42.41 o 
  -1   0   2      349.47      331.44      9.42 o 
   0   0   2    24834.28    24971.59    271.63 o 
   1   0   2    28977.22    28994.66      6.95 o 
   2   0   2     2068.01     2064.99     25.69 o 
   3   0   2     6011.81     5048.28     42.20 o 
   4   0   2     2390.04     1845.57     30.03 o 
   5   0   2     3022.98     3073.10     32.84 o 
   6   0   2     1704.69     1824.71     29.36 o 
   7   0   2       28.50        8.09     16.69 o 
   8   0   2      794.30      660.22     31.69 o 
   9   0   2      290.92      338.12     28.32 o 
  10   0   2       82.22       77.78     24.90 o 
  11   0   2      385.46      591.63     34.88 o 
  12   0   2      182.82      225.53     29.45 o 
 -12   1   2      172.82      182.54     20.20 o 
 -11   1   2        8.13       18.72     18.72 o 
 -10   1   2      272.98      337.32     23.99 o 
  -9   1   2      622.82      504.85     27.59 o 
  -8   1   2      152.94      131.04     20.78 o 
  -7   1   2      574.02      583.74     26.72 o 
  -6   1   2     1560.91     1613.02     34.26 o 
  -5   1   2       26.33        9.24     11.68 o 
  -4   1   2     6225.56     6446.78     47.15 o 
  -3   1   2     2767.78     2495.37     25.46 o 
  -2   1   2     2137.28     2395.23      6.96 o 
  -1   1   2     9869.16     9299.21      5.94 o 
   0   1   2      198.69      233.13      9.32 o 
   1   1   2     3383.39     3896.03     29.86 o 
   2   1   2     3783.90     4345.34     35.23 o 
   3   1   2        3.09       20.69      9.64 o 
   4   1   2     1024.51      977.42     22.61 o 
   5   1   2     3874.13     3355.50     41.99 o 
   6   1   2       39.68       24.61     15.53 o 
   7   1   2     1362.72     1425.47     31.09 o 
   8   1   2      333.49      213.80     21.75 o 
   9   1   2      841.16      871.63     25.97 o 
  10   1   2      577.77      436.31     28.87 o 
  11   1   2       32.96       10.16     20.84 o 
  12   1   2      100.51      170.47     22.64 o 
 -12   2   2       14.56       22.26     13.20 o 
 -11   2   2       21.11       58.20     15.76 o 
 -10   2   2       83.84       63.07     19.84 o 
  -9   2   2        0.47        8.79     20.71 o 
  -8   2   2      918.50      919.61     36.29 o 
  -7   2   2       25.41       12.51     20.43 o 
  -6   2   2       16.02       22.67     16.56 o 
  -5   2   2      829.32      852.85     25.89 o 
  -4   2   2        0.85        7.21     11.47 o 
  -3   2   2       24.98       17.79      8.67 o 
  -2   2   2       58.22       54.60      8.80 o 
  -1   2   2      599.48      714.12     14.93 o 
   0   2   2      385.15      467.83     13.04 o 
   1   2   2     3045.48     3140.75     28.43 o 
   2   2   2       10.84       17.00      8.58 o 
   3   2   2      914.70      976.64     20.54 o 
   4   2   2       16.24       11.32     12.36 o 
   5   2   2     1276.00     1311.57     28.43 o 
   6   2   2        6.93       20.79     15.93 o 
   7   2   2       13.58        4.46     16.82 o 
   8   2   2      315.06      218.65     21.95 o 
   9   2   2      118.23       46.27     19.67 o 
  10   2   2        1.25       28.38     16.47 o 
  11   2   2       37.56        0.00     18.47 o 
 -11   3   2        3.13        5.22     16.11 o 
 -10   3   2       33.91       23.76     21.92 o 
  -9   3   2      230.69      295.99     27.00 o 
  -8   3   2       60.57       63.93     25.13 o 
  -7   3   2      525.95      761.17     33.93 o 
  -6   3   2      560.51      682.22     30.37 o 
  -5   3   2      247.12      294.94     22.08 o 
  -4   3   2      368.22      442.71     20.14 o 
  -3   3   2        8.53       30.06      9.58 o 
  -2   3   2      127.98       94.88     11.82 o 
  -1   3   2      351.24      332.38     14.42 o 
   0   3   2      474.20      465.34     15.65 o 
   1   3   2      478.62      481.68     15.60 o 
   2   3   2      775.98      728.25     18.79 o 
   3   3   2      107.00      126.40     12.48 o 
   4   3   2      590.08      535.32     20.31 o 
   5   3   2      311.92      360.48     20.50 o 
   6   3   2       74.40       81.85     19.22 o 
   7   3   2      516.25      522.20     27.14 o 
   8   3   2       19.18        5.59     20.86 o 
   9   3   2       20.74       15.08     19.52 o 
  10   3   2      131.25       62.25     20.37 o 
  11   3   2       18.10       17.61     16.73 o 
 -11   4   2      258.75      244.67     22.65 o 
 -10   4   2      284.62      287.69     28.47 o 
  -9   4   2      263.47      346.58     31.00 o 
  -8   4   2      957.75     1207.71     47.02 o 
  -7   4   2      469.27      661.35     36.41 o 
  -6   4   2      201.63      223.21     27.35 o 
  -5   4   2     1936.97     2092.72     41.37 o 
  -4   4   2      966.22     1156.71     31.20 o 
  -3   4   2     4048.35     3772.87     42.31 o 
  -2   4   2     2596.81     2592.32     37.12 o 
  -1   4   2      485.19      588.79     20.65 o 
   0   4   2     4950.23     5291.35     48.06 o 
   1   4   2     1949.77     1995.26     32.16 o 
   2   4   2      139.77      134.28     15.91 o 
   3   4   2     4067.73     4066.76     45.84 o 
   4   4   2      201.01      212.89     19.37 o 
   5   4   2      634.83      799.06     28.43 o 
   6   4   2     1501.94     1474.46     37.52 o 
   7   4   2       43.35       29.20     22.89 o 
   8   4   2      902.00      883.34     34.78 o 
   9   4   2      902.46      679.94     32.06 o 
  10   4   2       41.17       34.45     19.42 o 
 -10   5   2      313.83      300.62     31.15 o 
  -9   5   2      944.83     1181.71     45.35 o 
  -8   5   2        4.78       21.27     29.58 o 
  -7   5   2     1031.77     1039.02     25.93 o 
  -6   5   2      591.28      690.88     34.78 o 
  -5   5   2      199.12      200.15     27.49 o 
  -4   5   2     3416.26     3539.46     53.94 o 
  -3   5   2     1398.21     1311.55     33.61 o 
  -2   5   2     1461.78     1458.35     34.43 o 
  -1   5   2     6202.77     6371.45     63.80 o 
   0   5   2     1224.73     1402.90     33.95 o 
   1   5   2     3180.16     3243.76     47.19 o 
   2   5   2     8230.17     8130.99     72.18 o 
   3   5   2       32.78       44.38     20.75 o 
   4   5   2     3749.33     3885.41     56.11 o 
   5   5   2     1192.54     1216.22     36.80 o 
   6   5   2      101.10      147.04     25.36 o 
   7   5   2      667.51      678.02     34.87 o 
   8   5   2      147.51      163.84     29.01 o 
   9   5   2      258.25      203.28     28.12 o 
  -9   6   2        5.81        1.07     30.88 o 
  -8   6   2      524.95      578.24     41.22 o 
  -7   6   2      688.83      784.32     39.78 o 
  -6   6   2      294.45      291.68     33.35 o 
  -5   6   2     1497.90     1633.26     48.59 o 
  -4   6   2       37.08       45.14     27.43 o 
  -3   6   2     1547.57     1677.05     46.33 o 
  -2   6   2     1510.15     1365.72     42.58 o 
  -1   6   2      256.29      327.74     29.10 o 
   0   6   2     4405.98     4093.23     62.68 o 
   1   6   2     1226.62     1193.39     39.65 o 
   2   6   2       55.81       44.08     25.71 o 
   3   6   2     1055.27      933.73     39.06 o 
   4   6   2      559.96      608.75     37.15 o 
   5   6   2      341.69      411.58     35.35 o 
   6   6   2     1475.84     1268.68     46.03 o 
   7   6   2        0.75       25.12     29.17 o 
   8   6   2      590.38      522.94     37.51 o 
  -7   7   2       20.25       52.72     29.04 o 
  -6   7   2       73.83       91.02     31.97 o 
  -5   7   2        7.03       20.67     35.21 o 
  -4   7   2       67.33       64.93     39.70 o 
  -3   7   2      123.74       45.70     42.03 o 
  -2   7   2      159.47      171.13     41.33 o 
  -1   7   2       85.27       93.42     37.87 o 
   0   7   2       14.31       39.06     36.97 o 
   1   7   2      176.53      122.64     37.83 o 
   2   7   2       22.91       22.79     38.14 o 
   3   7   2      106.08       70.19     40.78 o 
   4   7   2      166.85      184.86     41.13 o 
   5   7   2       83.28      174.59     40.35 o 
   6   7   2       63.98       27.36     39.66 o 
   7   7   2       45.80       21.17     36.45 o 
  -4   8   2       20.03       57.51     53.63 o 
  -3   8   2      362.93      406.07     63.37 o 
  -2   8   2      429.07      352.76     63.74 o 
  -1   8   2        1.18        4.59     54.87 o 
   0   8   2      552.55      411.89     61.78 o 
   1   8   2      192.52      192.06     57.09 o 
   2   8   2       87.83      104.30     53.92 o 
   3   8   2      471.64      381.67     59.73 o 
   4   8   2      353.59      478.46     59.43 o 
 -12   1   3        0.11        3.78     10.89 o 
 -11   1   3       65.50       77.24     14.12 o 
 -10   1   3      212.61      163.14     20.76 o 
  -9   1   3        0.85        8.79     19.12 o 
  -8   1   3      575.96      634.62     30.44 o 
  -7   1   3      202.16      226.94     21.69 o 
  -6   1   3       55.20       51.96     16.92 o 
  -5   1   3     2295.19     2209.81     34.45 o 
  -4   1   3     1079.75      999.73     20.72 o 
  -3   1   3     1585.03     1363.83     21.72 o 
  -2   1   3     2166.57     2151.66     26.70 o 
  -1   1   3       56.42      100.58      9.76 o 
   0   1   3       68.77       45.83      9.63 o 
   1   1   3      362.69      362.95     14.16 o 
   2   1   3      345.59      462.02     17.26 o 
   3   1   3     2432.26     2750.79     36.93 o 
   4   1   3      304.65      297.20     18.34 o 
   5   1   3      571.74      541.99     24.68 o 
   6   1   3      937.84      821.50     28.73 o 
   7   1   3      434.17      355.92     25.76 o 
   8   1   3      420.28      279.64     25.44 o 
   9   1   3      549.73      569.25     26.20 o 
  10   1   3        6.46       16.65     23.28 o 
  11   1   3      114.57      152.43     25.52 o 
 -11   2   3       88.93       66.88     14.33 o 
 -10   2   3       91.42       78.69     19.23 o 
  -9   2   3      597.55      641.43     32.40 o 
  -8   2   3        6.09        2.36     20.25 o 
  -7   2   3     1339.17     1765.37     43.17 o 
  -6   2   3     1901.03     1652.04     14.87 o 
  -5   2   3       13.99       11.85     11.85 o 
  -4   2   3     3204.34     2915.36     10.53 o 
  -3   2   3     2920.89     2436.27     11.51 o 
  -2   2   3      664.81      485.03     10.53 o 
  -1   2   3     5793.93     5772.87     42.52 o 
   0   2   3     2609.01     2402.84     28.50 o 
   1   2   3     1610.36     1556.97     25.20 o 
   2   2   3     6197.31     6424.20     48.77 o 
   3   2   3      162.32      167.13     16.19 o 
   4   2   3     4005.16     4124.15     46.90 o 
   5   2   3     2168.05     2307.27     39.40 o 
   6   2   3       92.54      122.21     19.91 o 
   7   2   3     1419.80     1410.01     38.95 o 
   8   2   3      677.98      546.06     29.67 o 
   9   2   3        5.81       32.05     20.95 o 
  10   2   3      170.80       91.80     23.01 o 
  11   2   3       26.03       55.45     17.26 o 
 -11   3   3      215.97      137.21     17.51 o 
 -10   3   3      177.52      227.21     23.08 o 
  -9   3   3        0.46        5.98     22.24 o 
  -8   3   3      576.46      567.43     37.21 o 
  -7   3   3      201.86      314.72     28.90 o 
  -6   3   3      832.48     1069.10     34.84 o 
  -5   3   3     3282.53     3917.66     48.93 o 
  -4   3   3      161.86      143.52     14.92 o 
  -3   3   3     1273.09     1264.97     27.27 o 
  -2   3   3     7878.81     7812.19     55.23 o 
  -1   3   3      515.79      622.62     19.99 o 
   0   3   3     4661.18     4510.04     42.72 o 
   1   3   3     2683.04     2707.51     35.74 o 
   2   3   3     1549.31     1663.26     29.25 o 
   3   3   3     3352.60     3417.16     43.67 o 
   4   3   3     2241.77     2382.35     38.12 o 
   5   3   3      473.47      505.88     25.70 o 
   6   3   3     1996.93     2058.51     42.74 o 
   7   3   3      245.59      318.08     25.78 o 
   8   3   3      339.35      285.60     26.62 o 
   9   3   3      240.23      190.16     25.51 o 
  10   3   3        6.68        2.19     20.33 o 
 -10   4   3        0.61       35.21     21.08 o 
  -9   4   3      169.08      216.38     30.32 o 
  -8   4   3      110.00      189.42     30.67 o 
  -7   4   3      301.51      410.74     36.16 o 
  -6   4   3     1659.69     1772.64     54.21 o 
  -5   4   3        0.62       20.73     22.36 o 
  -4   4   3      817.49      921.04     27.50 o 
  -3   4   3      352.31      385.82     24.48 o 
  -2   4   3      231.88      257.45     21.34 o 
  -1   4   3      829.21      801.77     26.27 o 
   0   4   3      228.13      185.96     18.49 o 
   1   4   3      312.30      347.26     21.02 o 
   2   4   3      449.91      390.07     23.32 o 
   3   4   3       55.23      111.98     19.02 o 
   4   4   3      612.15      572.01     28.15 o 
   5   4   3      851.03      799.12     31.42 o 
   6   4   3       90.38       69.11     24.53 o 
   7   4   3     1044.42      961.97     37.47 o 
   8   4   3      205.05      211.18     27.15 o 
   9   4   3       27.44       54.34     24.26 o 
  10   4   3       65.26       45.58     22.44 o 
  -9   5   3        0.32       30.35     30.35 o 
  -8   5   3        1.04        6.30     31.70 o 
  -7   5   3       66.19       73.85     34.39 o 
  -6   5   3      142.16      134.88     30.27 o 
  -5   5   3       58.08       69.52     27.75 o 
  -4   5   3       62.58       69.02     24.82 o 
  -3   5   3      111.47      120.04     26.82 o 
  -2   5   3        9.82       15.05     24.08 o 
  -1   5   3        0.88        5.80     22.13 o 
   0   5   3      169.82      186.77     23.19 o 
   1   5   3        6.47       22.38     22.38 o 
   2   5   3      145.98      152.30     25.48 o 
   3   5   3        1.64        2.11     23.42 o 
   4   5   3      111.68      120.57     26.94 o 
   5   5   3       11.05        9.51     28.01 o 
   6   5   3      191.80      177.11     28.10 o 
   7   5   3        0.46       27.18     27.18 o 
   8   5   3        4.76       16.40     26.83 o 
   9   5   3        0.19       25.70     25.70 o 
  -8   6   3       16.93       16.25     32.21 o 
  -7   6   3      407.72      318.40     38.12 o 
  -6   6   3      557.61      597.96     41.09 o 
  -5   6   3        1.86       58.15     26.07 o 
  -4   6   3      995.27     1042.06     43.46 o 
  -3   6   3      895.81      954.36     43.99 o 
  -2   6   3        3.26        0.90     30.29 o 
  -1   6   3     1636.68     1547.61     47.75 o 
   0   6   3      204.72      215.24     32.04 o 
   1   6   3      858.33      787.53     39.40 o 
   2   6   3      682.73      574.66     40.45 o 
   3   6   3       14.55       32.59     31.58 o 
   4   6   3      569.16      670.89     42.02 o 
   5   6   3      950.21      921.77     48.89 o 
   6   6   3        1.45       13.06     34.04 o 
   7   6   3      580.94      564.18     39.11 o 
   8   6   3      313.06      328.41     30.72 o 
  -6   7   3      394.31      309.14     33.97 o 
  -5   7   3     1795.23     1622.94     57.39 o 
  -4   7   3      380.97      436.75     46.51 o 
  -3   7   3     1205.64     1126.75     57.84 o 
  -2   7   3     1984.38     2052.85     66.46 o 
  -1   7   3      121.02      143.29     43.98 o 
   0   7   3     1188.32     1132.90     56.19 o 
   1   7   3     1661.75     1689.95     60.29 o 
   2   7   3      117.78      108.73     43.19 o 
   3   7   3     3281.39     3223.36     79.04 o 
   4   7   3      515.28      436.95     50.94 o 
   5   7   3      686.09      642.67     54.84 o 
   6   7   3     1324.99     1231.85     63.34 o 
  -3   8   3     1131.08     1229.76     74.51 o 
  -2   8   3      387.98      503.29     60.61 o 
  -1   8   3     2483.28     2392.35     86.29 o 
   0   8   3      454.85      400.52     64.46 o 
   1   8   3      590.71      608.45     61.19 o 
   2   8   3     1825.26     1822.30     75.85 o 
   3   8   3       37.85      110.65     56.52 o 
 -11   0   4       87.57       40.80     13.68 o 
 -10   0   4      245.01      251.23     21.70 o 
  -9   0   4       18.80        4.75     26.53 o 
  -8   0   4      640.87      719.58     32.25 o 
  -7   0   4     1347.77     1359.48     42.61 o 
  -6   0   4      341.27      321.65     22.27 o 
  -5   0   4     1539.82     1092.77     35.05 o 
  -4   0   4      212.91      181.97     15.51 o 
  -3   0   4     1856.50     1877.05     28.26 o 
  -2   0   4     3284.19     3429.09     37.44 o 
  -1   0   4      367.48      294.55     15.46 o 
   0   0   4     6865.67     6686.54     10.17 o 
   1   0   4     6769.24     6644.13     10.10 o 
   2   0   4      551.36      689.14     23.99 o 
   3   0   4     2210.07     2453.09     42.35 o 
   4   0   4     2381.79     2647.57     49.71 o 
   5   0   4      184.42      141.51     26.20 o 
   6   0   4     2085.11     2072.81     52.42 o 
   7   0   4       19.87       75.55     27.03 o 
   8   0   4      352.11      267.15     35.84 o 
   9   0   4      216.65      131.97     36.03 o 
  10   0   4       18.20       47.99     35.73 o 
 -11   1   4       53.87        3.22     14.47 o 
 -10   1   4       45.63       56.48     16.92 o 
  -9   1   4      563.87      573.58     28.86 o 
  -8   1   4      123.04      148.14     21.33 o 
  -7   1   4      164.43      242.63     22.49 o 
  -6   1   4      953.35      927.31     27.79 o 
  -5   1   4        0.91       16.36     13.08 o 
  -4   1   4      927.80      802.77     21.73 o 
  -3   1   4     2390.51     2315.99     33.28 o 
  -2   1   4       36.18       49.04     12.78 o 
  -1   1   4     2545.08     2345.48     30.78 o 
   0   1   4     1643.08     1399.26     11.11 o 
   1   1   4     2133.10     2016.32     31.43 o 
   2   1   4     2639.67     2925.35     40.09 o 
   3   1   4      313.56      391.23     20.82 o 
   4   1   4      895.47     1099.28     33.29 o 
   5   1   4      793.81      895.18     33.71 o 
   6   1   4      101.26       98.65     24.61 o 
   7   1   4      462.95      373.12     33.82 o 
   8   1   4      209.52      211.28     28.73 o 
   9   1   4       44.62       27.32     27.66 o 
  10   1   4      530.12      558.84     32.84 o 
 -11   2   4        0.83       12.05     12.05 o 
 -10   2   4       61.27       55.83     17.12 o 
  -9   2   4        0.02        2.82     19.75 o 
  -8   2   4       51.41       59.19     20.50 o 
  -7   2   4      396.79      405.63     24.72 o 
  -6   2   4       32.42       39.36     16.55 o 
  -5   2   4      181.32      165.40     16.59 o 
  -4   2   4      474.04      402.19     19.72 o 
  -3   2   4      586.32      598.75     23.59 o 
  -2   2   4       10.14        7.27     13.08 o 
  -1   2   4      169.54      136.35     11.94 o 
   0   2   4       17.59        7.55     12.66 o 
   1   2   4       26.36        2.09     14.37 o 
   2   2   4      224.83      204.13     18.61 o 
   3   2   4      233.05      275.66     20.44 o 
   4   2   4       17.66        1.21     20.41 o 
   5   2   4       99.33      128.66     22.52 o 
   6   2   4      285.26      281.77     27.70 o 
   7   2   4       38.18       36.79     24.34 o 
   8   2   4      126.74      107.60     26.24 o 
   9   2   4      158.44       95.15     28.27 o 
  10   2   4        5.80       13.63     22.89 o 
 -10   3   4        5.95       16.03     16.89 o 
  -9   3   4       40.26       58.79     20.72 o 
  -8   3   4      152.88      118.46     24.44 o 
  -7   3   4       38.73       86.50     21.71 o 
  -6   3   4      516.28      484.62     24.60 o 
  -5   3   4       28.16        6.26     15.16 o 
  -4   3   4      552.24      629.75     27.33 o 
  -3   3   4       64.38       59.40     17.32 o 
  -2   3   4      154.27      142.36     16.24 o 
  -1   3   4      463.04      404.61     20.07 o 
   0   3   4        2.44       10.75     15.26 o 
   1   3   4       15.63       10.95     16.21 o 
   2   3   4      173.42      170.73     20.43 o 
   3   3   4      128.19      114.20     20.88 o 
   4   3   4        5.57       19.16     20.50 o 
   5   3   4      528.87      483.18     29.42 o 
   6   3   4        1.57        2.25     23.80 o 
   7   3   4      253.43      244.14     28.06 o 
   8   3   4      126.95      115.70     27.27 o 
   9   3   4       25.88        8.44     24.55 o 
  10   3   4       51.72       28.05     23.38 o 
  -9   4   4        9.46        8.79     24.34 o 
  -8   4   4      798.12      866.09     39.39 o 
  -7   4   4      284.35      364.17     29.03 o 
  -6   4   4        2.41       19.44     19.44 o 
  -5   4   4      911.13      864.40     31.43 o 
  -4   4   4      517.66      492.25     29.11 o 
  -3   4   4      329.65      287.40     23.67 o 
  -2   4   4     2202.83     2247.37     40.38 o 
  -1   4   4       25.51       59.10     19.16 o 
   0   4   4     1482.78     1486.66     36.49 o 
   1   4   4     3085.91     3156.29     49.81 o 
   2   4   4       19.60       21.56     22.05 o 
   3   4   4     1799.85     2030.78     45.61 o 
   4   4   4      458.48      532.74     31.71 o 
   5   4   4      263.72      266.67     29.51 o 
   6   4   4      498.04      523.51     33.49 o 
   7   4   4      211.11      183.35     30.22 o 
   8   4   4      245.88      233.64     29.85 o 
   9   4   4      497.25      384.58     32.17 o 
  -8   5   4      107.34      107.59     32.60 o 
  -7   5   4      311.45      420.39     38.46 o 
  -6   5   4      772.53      733.34     34.31 o 
  -5   5   4        0.52        5.30     24.71 o 
  -4   5   4     1717.32     1578.68     27.89 o 
  -3   5   4     1545.26     1336.75     27.60 o 
  -2   5   4      241.15      221.38     31.44 o 
  -1   5   4     2705.80     2942.54     55.99 o 
   0   5   4     1324.21     1313.49     42.60 o 
   1   5   4      388.30      426.15     33.21 o 
   2   5   4     4104.26     4335.46     66.96 o 
   3   5   4      877.63      942.52     43.84 o 
   4   5   4      954.22     1052.49     47.01 o 
   5   5   4     1301.17     1432.53     52.16 o 
   6   5   4        2.49       29.90     29.90 o 
   7   5   4      364.59      356.56     34.85 o 
   8   5   4      149.53      170.77     31.12 o 
  -7   6   4      424.40      559.09     46.44 o 
  -6   6   4        1.13       15.35     24.69 o 
  -5   6   4      688.65      890.33     55.78 o 
  -4   6   4      175.76      209.52     42.86 o 
  -3   6   4      282.21      347.28     43.33 o 
  -2   6   4     1599.34     1690.51     57.53 o 
  -1   6   4        7.86       27.61     33.68 o 
   0   6   4     1847.87     1873.12     56.73 o 
   1   6   4     1548.99     1536.59     53.20 o 
   2   6   4        0.36       15.37     36.26 o 
   3   6   4      352.83      290.85     43.50 o 
   4   6   4      463.22      511.09     47.32 o 
   5   6   4       53.08       19.25     41.17 o 
   6   6   4      540.37      521.11     49.50 o 
  -5   7   4        0.34       47.39     45.70 o 
  -4   7   4       26.73       62.01     49.00 o 
  -3   7   4       66.76      104.35     47.58 o 
  -2   7   4       67.81       31.58     46.12 o 
  -1   7   4        1.72       21.78     45.39 o 
   0   7   4        5.18       32.98     43.97 o 
   1   7   4       66.62      104.70     46.15 o 
   2   7   4       28.22        2.60     46.61 o 
   3   7   4        1.48       51.58     51.58 o 
   4   7   4       96.67      154.66     52.44 o 
 -10   1   5      114.91      101.04     16.83 o 
  -9   1   5       10.81        8.26     18.25 o 
  -8   1   5       99.91      141.37     21.19 o 
  -7   1   5      245.57      225.67     22.06 o 
  -6   1   5        2.11       10.39     16.15 o 
  -5   1   5      651.52      578.00     23.49 o 
  -4   1   5      887.22      880.69     27.17 o 
  -3   1   5      201.38      204.84     19.91 o 
  -2   1   5      781.83      771.66     25.15 o 
  -1   1   5       55.03       51.24     15.27 o 
   0   1   5       96.76       89.74     16.15 o 
   1   1   5      215.23      222.88     18.69 o 
   2   1   5       14.84        2.21     18.93 o 
   3   1   5      920.35      938.29     18.51 o 
   4   1   5      247.57      280.77     30.71 o 
   5   1   5       41.77       23.37     29.58 o 
   6   1   5      427.38      484.54     38.88 o 
   7   1   5      312.27      328.76     37.39 o 
   8   1   5       33.99       12.59     36.03 o 
   9   1   5      311.65      314.97     42.31 o 
 -10   2   5       11.60       19.04     13.42 o 
  -9   2   5      284.89      240.34     21.71 o 
  -8   2   5       35.31       57.06     18.68 o 
  -7   2   5      373.51      364.54     21.53 o 
  -6   2   5      933.98      964.37     27.90 o 
  -5   2   5       86.85      141.95     17.84 o 
  -4   2   5      836.02      870.80     30.19 o 
  -3   2   5     1796.88     1430.39     19.84 o 
  -2   2   5        0.26        9.51     16.07 o 
  -1   2   5     1997.12     1655.28     14.40 o 
   0   2   5     1839.74     1606.34     33.72 o 
   1   2   5       80.97       91.81     19.07 o 
   2   2   5     2025.85     1958.03     40.82 o 
   3   2   5      474.51      555.23     29.31 o 
   4   2   5      843.45      988.76     36.27 o 
   5   2   5     1288.55     1354.53     44.72 o 
   6   2   5       41.47       47.81     29.70 o 
   7   2   5      497.33      524.68     41.29 o 
   8   2   5      418.46      525.20     38.11 o 
   9   2   5       14.97        0.00     31.46 o 
  -9   3   5       16.39       42.88     17.13 o 
  -8   3   5      137.07      140.68     10.69 o 
  -7   3   5      333.53      319.02     15.03 o 
  -6   3   5      300.50      275.74     11.80 o 
  -5   3   5     1306.71     1155.75     14.53 o 
  -4   3   5      521.90      468.30     18.76 o 
  -3   3   5      307.28      263.74     18.14 o 
  -2   3   5     2104.31     1828.69     17.09 o 
  -1   3   5     1151.19      958.16     17.63 o 
   0   3   5      885.55      750.80     28.58 o 
   1   3   5     1544.68     1409.08     36.75 o 
   2   3   5        2.19       10.56     23.13 o 
   3   3   5     1673.56     1636.69     45.37 o 
   4   3   5     1330.46     1415.94     45.86 o 
   5   3   5        4.85        1.66     27.54 o 
   6   3   5      885.74     1027.39     44.47 o 
   7   3   5      143.36      148.25     32.19 o 
   8   3   5       29.40       57.50     30.81 o 
  -8   4   5       89.46       71.51     19.59 o 
  -7   4   5        9.42       18.43     18.43 o 
  -6   4   5      519.11      460.23     25.53 o 
  -5   4   5      224.50      226.19     32.41 o 
  -4   4   5      167.22      197.51     27.90 o 
  -3   4   5      480.75      392.45     26.98 o 
  -2   4   5        9.58       49.45     20.45 o 
  -1   4   5      650.79      548.65     29.93 o 
   0   4   5      181.99      222.67     25.65 o 
   1   4   5      137.60      180.33     27.91 o 
   2   4   5      115.04      123.64     29.75 o 
   3   4   5       15.39        7.91     29.63 o 
   4   4   5       92.57       96.30     35.07 o 
   5   4   5      349.71      329.33     37.58 o 
   6   4   5       30.69        0.89     31.22 o 
   7   4   5      337.12      302.98     36.36 o 
   8   4   5      260.60      213.23     33.36 o 
  -7   5   5        1.01        9.53     17.78 o 
  -6   5   5        0.48       26.75     26.75 o 
  -5   5   5       48.97       62.13     31.34 o 
  -4   5   5        1.15       33.87     26.76 o 
  -3   5   5       14.96       25.22     26.86 o 
  -2   5   5      126.97      121.49     30.47 o 
  -1   5   5       16.34       14.39     31.10 o 
   0   5   5       87.13       69.93     32.02 o 
   1   5   5       11.91       29.34     31.52 o 
   2   5   5        0.32       34.24     35.38 o 
   3   5   5       95.13      155.37     38.72 o 
   4   5   5       29.56       94.68     40.03 o 
   5   5   5       24.38        3.57     41.47 o 
   6   5   5       12.87       21.43     36.65 o 
  -5   6   5        7.29       28.19     33.81 o 
  -4   6   5      263.71      302.89     41.44 o 
  -3   6   5      425.95      375.43     39.42 o 
  -2   6   5       50.59       85.94     39.61 o 
  -1   6   5      294.15      274.50     43.60 o 
   0   6   5      312.50      178.46     46.94 o 
   1   6   5      104.39      124.55     42.93 o 
   2   6   5      480.12      433.07     49.13 o 
   3   6   5       38.87       77.65     47.27 o 
   4   6   5      258.13      295.33     52.29 o 
   5   6   5      532.07      696.25     57.89 o 
  -2   7   5     1236.64     1199.80     69.54 o 
  -1   7   5      229.87      281.08     56.64 o 
   0   7   5      246.22      244.66     56.24 o 
   1   7   5      905.15      843.29     66.55 o 
  -9   0   6        5.72       12.87     19.02 o 
  -8   0   6      267.64      307.43     26.56 o 
  -7   0   6      414.14      398.01     31.02 o 
  -6   0   6        0.02       25.57     21.30 o 
  -5   0   6      461.47      550.62     29.84 o 
  -4   0   6      217.16      269.70     25.90 o 
  -3   0   6      112.75      100.21     22.65 o 
  -2   0   6     1649.17     1751.70     39.66 o 
  -1   0   6      602.98      609.05     26.14 o 
   0   0   6     1026.33      995.12     29.54 o 
   1   0   6     2715.54     2370.82     42.41 o 
   2   0   6      460.62      471.32     32.17 o 
   3   0   6      283.95      358.23     36.88 o 
   4   0   6      885.11     1140.97     52.56 o 
   5   0   6       10.15       85.67     42.50 o 
   6   0   6      465.59      479.53     62.39 o 
   7   0   6      102.60      212.39     59.48 o 
   8   0   6       51.92       39.75     62.14 o 
  -9   1   6      113.48      125.48     19.15 o 
  -8   1   6      211.58      208.48     21.93 o 
  -7   1   6       23.56       26.87     19.31 o 
  -6   1   6      354.13      344.09     25.21 o 
  -5   1   6      115.74       57.07     22.25 o 
  -4   1   6      354.19      410.76     27.87 o 
  -3   1   6      567.33      632.79     30.38 o 
  -2   1   6       45.37       44.40     20.47 o 
  -1   1   6      580.49      448.15     25.74 o 
   0   1   6      491.73      476.22     24.97 o 
   1   1   6       30.82       20.54     20.54 o 
   2   1   6     1184.44     1275.87     19.37 o 
   3   1   6      425.58      464.15     34.32 o 
   4   1   6       62.97      107.51     34.10 o 
   5   1   6      492.52      648.33     48.71 o 
   6   1   6       41.36       82.61     42.46 o 
   7   1   6       76.93      125.13     45.93 o 
   8   1   6      109.18       81.06     52.47 o 
  -8   2   6       14.76       10.32     16.27 o 
  -7   2   6       50.39       49.35     17.57 o 
  -6   2   6      142.43      109.60     20.91 o 
  -5   2   6       11.24        0.63     22.93 o 
  -4   2   6      170.35      211.80     28.14 o 
  -3   2   6        1.53        8.24     23.30 o 
  -2   2   6      132.50      116.06     23.69 o 
  -1   2   6        8.18       17.41     18.94 o 
   0   2   6       62.94       11.03     20.33 o 
   1   2   6       37.82       19.15     22.31 o 
   2   2   6        1.51        9.45     25.13 o 
   3   2   6       22.00       55.66     27.83 o 
   4   2   6        1.27        8.47     32.28 o 
   5   2   6        6.52       65.89     34.01 o 
   6   2   6       47.82       31.99     38.88 o 
   7   2   6       88.91      147.38     40.89 o 
   8   2   6        6.48       13.22     39.39 o 
  -8   3   6       24.64       33.15     15.06 o 
  -7   3   6       10.36        5.65     16.89 o 
  -6   3   6      108.53       17.74     22.23 o 
  -5   3   6       81.51       24.62     29.74 o 
  -4   3   6       20.12       49.63     28.31 o 
  -3   3   6      208.56      192.88     25.75 o 
  -2   3   6        8.25       11.35     21.68 o 
  -1   3   6      239.25      194.26     24.54 o 
   0   3   6       63.21      102.03     24.13 o 
   1   3   6       99.25      124.39     26.32 o 
   2   3   6       27.46       49.33     28.68 o 
   3   3   6       18.27       44.53     31.65 o 
   4   3   6        0.73        0.00     34.80 o 
   5   3   6       44.99       49.03     36.83 o 
   6   3   6       65.81       35.02     37.09 o 
   7   3   6       33.35       28.41     38.31 o 
  -7   4   6      356.59      336.65     17.47 o 
  -6   4   6        7.53       21.74     28.14 o 
  -5   4   6      195.31      249.40     39.89 o 
  -4   4   6      300.73      313.02     34.71 o 
  -3   4   6       55.82       22.52     27.46 o 
  -2   4   6      392.97      356.09     30.84 o 
  -1   4   6      172.27      161.87     28.63 o 
   0   4   6      209.24      212.87     32.01 o 
   1   4   6     1038.22     1109.13     45.14 o 
   2   4   6      174.56      190.46     36.78 o 
   3   4   6      551.67      658.02     47.97 o 
   4   4   6      371.84      447.27     48.24 o 
   5   4   6       13.87       32.21     42.75 o 
   6   4   6      261.28      288.37     43.57 o 
  -5   5   6       61.27      124.22     35.62 o 
  -4   5   6      349.64      339.72     33.72 o 
  -3   5   6      901.84      773.87     39.69 o 
  -2   5   6        3.90        2.65     31.32 o 
  -1   5   6      805.33      703.57     45.52 o 
   0   5   6      861.19      873.45     46.88 o 
   1   5   6       11.76       66.72     39.18 o 
   2   5   6     1131.96     1145.70     57.89 o 
   3   5   6      751.93      846.83     58.68 o 
   4   5   6       50.85       58.73     52.00 o 
  -2   6   6      484.95      382.48     48.19 o 
  -1   6   6      157.65      182.65     47.25 o 
   0   6   6      422.52      333.62     53.62 o 
   1   6   6      696.30      721.22     58.57 o 
   2   6   6      103.72       92.76     55.00 o 
  -7   1   7       63.45       45.12     21.60 o 
  -6   1   7       43.41       10.39     25.31 o 
  -5   1   7       99.25      158.90     27.97 o 
  -4   1   7      354.83      398.79     35.54 o 
  -3   1   7        1.56        2.42     28.54 o 
  -2   1   7      218.37      256.75     29.75 o 
  -1   1   7       58.87       62.84     24.18 o 
   0   1   7       19.92       21.53     23.89 o 
   1   1   7       76.63       96.62     26.67 o 
   2   1   7        3.82        4.05     28.99 o 
   3   1   7      185.41      160.90     30.82 o 
   4   1   7      113.48      247.35     42.69 o 
   5   1   7        0.09       49.48     49.48 o 
   6   1   7       92.04      212.30     54.29 o 
  -7   2   7       71.39       49.62     21.82 o 
  -6   2   7      294.51      349.20     30.86 o 
  -5   2   7       84.30      196.31     32.32 o 
  -4   2   7      139.17      178.54     34.71 o 
  -3   2   7      480.90      623.22     39.70 o 
  -2   2   7       99.57      149.42     28.48 o 
  -1   2   7      298.98      288.35     24.94 o 
   0   2   7      727.27      657.15     35.60 o 
   1   2   7       53.86        6.31     23.89 o 
   2   2   7      435.96      507.71     37.56 o 
   3   2   7      280.05      291.35     39.23 o 
   4   2   7       84.79       74.18     42.23 o 
   5   2   7      468.90      592.34     50.99 o 
   6   2   7       64.70      100.71     46.17 o 
  -6   3   7        7.89        7.62     31.54 o 
  -5   3   7      459.79      416.35     35.19 o 
  -4   3   7      336.54      147.22     35.52 o 
  -3   3   7        3.94       14.69     32.69 o 
  -2   3   7      634.08      574.75     36.02 o 
  -1   3   7      437.22      400.04     28.78 o 
   0   3   7       34.26        6.44     27.14 o 
   1   3   7      455.67      426.83     38.44 o 
   2   3   7       72.51       47.50     36.89 o 
   3   3   7      195.92      221.79     42.79 o 
   4   3   7      569.88      671.83     53.15 o 
   5   3   7       34.77       45.78     45.78 o 
  -4   4   7        1.78       21.25     36.26 o 
  -3   4   7      120.69       10.47     31.41 o 
  -2   4   7       32.18       42.03     30.12 o 
  -1   4   7      160.32      123.65     34.76 o 
   0   4   7      141.65      145.15     34.82 o 
   1   4   7        7.67       11.69     38.72 o 
   2   4   7       79.21      172.04     43.86 o 
   3   4   7        1.86        0.00     47.38 o 
  -4   0   8       64.42       85.21     37.11 o 
  -3   0   8        6.37        8.63     33.35 o 
  -2   0   8      271.49      352.02     37.81 o 
  -1   0   8      298.50      338.83     35.72 o 
   0   0   8       22.20       45.18     29.82 o 
   1   0   8      647.86      652.57     39.01 o 
   2   0   8      388.47      446.96     39.01 o 
   3   0   8        8.29        5.83     51.29 o 
  -4   1   8       12.01       28.79     36.93 o 
  -3   1   8      210.21      319.24     39.46 o 
  -2   1   8       34.43       17.47     34.41 o 
  -1   1   8       89.00      117.75     30.84 o 
   0   1   8      155.89      155.02     29.98 o 
   1   1   8        1.33        1.81     33.24 o 
   2   1   8      174.39      162.74     38.59 o 
   3   1   8      185.19       99.38     45.08 o 
  -3   2   8        6.84       37.72     37.72 o 
  -2   2   8        8.50        3.77     32.88 o 
  -1   2   8        4.03       47.81     32.10 o 
   0   2   8        9.06       28.76     30.55 o 
   1   2   8       26.89       24.30     34.90 o 
   2   2   8        0.46       65.24     37.85 o 
                                                 
